# Supplementary material for: Data set on training assistance and the performance of small and medium enterprises in Lagos, Nigeria
Source: Data Brief. 2018 Jul 19;19:2477–80. doi: 10.1016/j.dib.2018.07.023 (PMC6141795; doi:10.1016/j.dib.2018.07.023)
Supplement: Supplementary file 2 — Supplementary material [file mmc2.zip]

Archive with 1 entries (1 files):
- DiB Dr Fred Peter.sav
